# Supplementary material for: Bagasse minority pathway expression: Real time study of GH2 β-mannosidases from bacteroidetes
Source: PLoS One. 2021 Mar 17;16(3):e0247822. doi: 10.1371/journal.pone.0247822 (PMC7968711; doi:10.1371/journal.pone.0247822)
Supplement: S3 File — (XLSX) [file pone.0247822.s003.xlsx]

## Sheet: S7_file_CGC
genome	cluster	orf_id	type	start	end	strand	direction	Description#	label	gene	Product*
Chitinophaga sp.	CGC1	PROKKA_00942	TC	46906	47679	reverse	-1	DB=gnl|TC-DB|P63357|3.A.1.27.5;ID=PROKKA_00942	-	GlnQ_1	Glutamine transport ATP-binding protein GlnQ
Chitinophaga sp.	CGC1	PROKKA_00943	TC	47684	48478	reverse	-1	DB=gnl|TC-DB|A4PCH7|3.A.1.27.1;ID=PROKKA_00943	-	mlaE_1	putative phospholipid ABC transporter permease protein MlaE
Chitinophaga sp.	CGC1	PROKKA_00944	null	48916	49956	reverse	-1	;ID=PROKKA_00944	-	-	hypothetical protein
Chitinophaga sp.	CGC1	PROKKA_00945	null	49968	51551	reverse	-1	;ID=PROKKA_00945	SusD	-	SusD family protein
Chitinophaga sp.	CGC1	PROKKA_00946	TC	51570	54542	reverse	-1	DB=gnl|TC-DB|Q45780|1.B.14.6.1;ID=PROKKA_00946	TonB	-	TonB dependent receptor
Chitinophaga sp.	CGC1	PROKKA_00947	CAZyme	54603	56462	reverse	-1	DB=GH13;ID=PROKKA_00947	GH13	-	Cyclomaltodextrinase
Chitinophaga sp.	CGC1	PROKKA_00948	null	56666	57727	forward	1	;ID=PROKKA_00948	-	-	Sensor histidine kinase YehU
Chitinophaga sp.	CGC1	PROKKA_00949	TF	57720	58466	forward	1	DB=DBD-Pfam|LytTR;ID=PROKKA_00949	-	ypdB_1	Transcriptional regulatory protein YpdB
Chitinophaga sp.	CGC1	PROKKA_00950	TF	58463	59398	reverse	-1	DB=DBD-Pfam|HTH_1;ID=PROKKA_00950	-	cynR_1	HTH-type transcriptional regulator CynR
Chitinophaga sp.	CGC1	PROKKA_00951	null	59523	60782	forward	1	;ID=PROKKA_00951	-	afsK	Serine/threonine-protein kinase AfsK
Chitinophaga sp.	CGC1	PROKKA_00952	TC	60827	63334	reverse	-1	DB=gnl|TC-DB|A5FBE4|3.A.3.30.2;ID=PROKKA_00952	-	NA	Calcium-transporting ATPase
Chitinophaga sp.	CGC1	PROKKA_00953	null	63361	64512	reverse	-1	;ID=PROKKA_00953	-	cfa_1	Cyclopropane-fatty-acyl-phospholipid synthase
Chitinophaga sp.	CGC1	PROKKA_00954	STP	64808	66136	reverse	-1	DB=STP|HisKA,STP|HATPase_c;ID=PROKKA_00954	-	zraS_3	Sensor protein ZraS
Chitinophaga sp.	CGC1	PROKKA_00955	null	66228	66884	reverse	-1	;ID=PROKKA_00955	-	-	GDSL-like Lipase/Acylhydrolase
Chitinophaga sp.	CGC1	PROKKA_00956	CAZyme	66937	69672	reverse	-1	DB=GH2;ID=PROKKA_00956	CB10-00347	csxA_1	Exo-beta-D-glucosaminidase precursor
Chitinophaga sp.	CGC1	PROKKA_00957	null	69864	72296	forward	1	;ID=PROKKA_00957	-	-	hypothetical protein
Chitinophaga sp.	CGC1	PROKKA_00958	TF	72335	73030	reverse	-1	DB=DBD-Pfam|LytTR;ID=PROKKA_00958	-	ypdB_2	Transcriptional regulatory protein YpdB
Chitinophaga sp.	CGC1	PROKKA_00959	TC	73032	74099	reverse	-1	DB=gnl|TC-DB|F4LXP4|8.A.59.2.1;ID=PROKKA_00959	-	ypdA_2	Sensor histidine kinase YpdA
Chitinophaga sp.	CGC1	PROKKA_00960	null	74106	75041	reverse	-1	;ID=PROKKA_00960	-	-	hypothetical protein
Chitinophaga sp.	CGC1	PROKKA_00961	TC	75240	78305	forward	1	DB=gnl|TC-DB|Q45780|1.B.14.6.1;ID=PROKKA_00961	TonB	-	TonB dependent receptor
# Description based on CGC predictions from implemented in dbcan2
*Description obtained from prokka annotation
